# Supplementary material for: Selecting a Brief Cognitive Screening Test Based on Patient Profile: It Is Never Too Early to Start
Source: J Clin Med. 2024 Oct 9;13(19):6009. doi: 10.3390/jcm13196009 (PMC11477581; doi:10.3390/jcm13196009)
Supplement: Supplementary file 1 [file jcm-13-06009-s001.zip]

Archive with 1 entries (1 files):
- jcm-3210131-supplementary.pdf
